# Supplementary material for: A Cocktail of Three Virulent Phages Controls Multidrug-Resistant Salmonella Enteritidis Infection in Poultry
Source: Front Microbiol. 2022 Jul 6;13:940525. doi: 10.3389/fmicb.2022.940525 (PMC9298555; doi:10.3389/fmicb.2022.940525)
Supplement: Supplementary file 1 [file Table_1.XLSX]

## Sheet: Sheet1
Tables S1 List of Salmonella phage GRNsp6 annotated ORFs, gene products and predicted functions
ORFs	Start (nt)	Stop (nt)	Strand	Length (bp)	Predicted function
1	1	300	-	300	hypothetical protein
2	434	652	+	219	sequence-specific DNA binding
3	667	2853	-	2187	AAA domain
4	2910	3143	-	234	hypothetical protein
5	3904	4107	+	204	hypothetical protein
6	4123	4398	+	276	hypothetical protein
7	4738	4902	+	165	hypothetical protein
8	5072	5587	+	516	hypothetical protein
9	5584	5787	+	204	hypothetical protein
10	5790	6155	+	366	hypothetical protein
11	6161	6595	+	435	hypothetical protein
12	6630	6956	+	327	hypothetical protein
13	6958	7248	+	291	hypothetical protein
14	7226	7714	+	489	Phage lysozyme
15	7898	8083	+	186	hypothetical protein
16	8080	8238	+	159	hypothetical protein
17	8235	8390	+	156	Protein of unknown function (DUF2737)
18	8496	8795	+	300	hypothetical protein
19	8792	8941	+	150	hypothetical protein
20	8938	9162	+	225	Protein ninH
21	9162	9464	+	303	hypothetical protein
22	9461	9643	+	183	hypothetical protein
23	9864	10370	+	507	Terminase, small subunit
24	10360	11631	+	1272	Terminase RNaseH-like domain
25	11644	13122	+	1479	62kDa structural protein
26	13153	13830	-	678	hypothetical protein
27	13939	15012	+	1074	head morphogenesis protein
28	15015	15473	+	459	putative tail protein
29	15791	16177	+	387	hypothetical protein
30	16371	17072	+	702	hypothetical protein
31	17076	18125	+	1050	Minor capsid protein
32	18186	18470	+	285	Phage capsid proteins
33	18482	18832	+	351	putative tail protein
34	18869	19057	+	189	hypothetical protein
35	19061	19570	+	510	hypothetical protein
36	19573	20178	+	606	hypothetical protein
37	20178	20537	+	360	hypothetical protein
38	20534	20929	+	396	hypothetical protein
39	20929	21348	+	420	hypothetical protein
40	21348	22517	+	1170	hypothetical protein
41	22546	23217	-	672	Phage regulatory protein Rha (Phage_pRha)
42	23332	23562	-	231	JK_43P
43	23572	24072	-	501	Phage HNH homing endonuclease (ACLAME 27)
44	24088	25242	-	1155	SPbeta prophage-derived uncharacterized protein YonJ
45	25305	25484	-	180	Superinfection immunity protein
46	25654	26070	+	417	hypothetical protein
47	26076	26435	+	360	hypothetical protein
48	26428	28761	+	2334	Phage tail tape measure
49	28763	29263	+	501	hypothetical protein
50	29260	29775	+	516	Domain of unknown function (DUF1833)
51	29772	30137	+	366	Tail tip assembly protein K
52	30128	32686	+	2559	hypothetical protein
53	32723	34753	+	2031	Salmonella phage P22 tail-spike
54	34872	35054	-	183	hypothetical protein
55	35051	37516	-	2466	Hom_end-associated Hint
56	37518	37709	-	192	hypothetical protein
57	37741	38028	-	288	Putative nuclease p44
58	38115	41213	-	3099	DNA polymerase family A
59	41271	41897	-	627	Protein of unknown function (DUF2815)
60	41979	43409	-	1431	Protein of unknown function (DUF2800)
61	43451	43738	-	288	13.88 kDa late protein

## Sheet: Sheet2
Tables S2 List of Salmonella phage GRNsp8 annotated ORFs, gene products and predicted functions
ORFs	Start (nt)	Stop (nt)	Strand	Length (bp)	Predicted function
1	3	161	+	159	hypothetical protein
2	271	1935	+	1665	Probable A1 protein
3	2011	2403	+	393	hypothetical protein
4	2483	3217	+	735	Polynucleotide kinase
5	3381	3626	-	246	hypothetical protein
6	3803	3991	-	189	hypothetical protein
7	4012	4119	-	108	hypothetical protein
8	4194	4460	-	267	hypothetical protein
9	4544	6325	+	1782	Receptor-binding protein
10	6336	6818	+	483	Probable terminase, small subunit
11	6818	8134	+	1317	Terminase, large subunit
12	8306	8980	+	675	Endonuclease
13	8970	9407	+	438	Nicking endonuclease
14	9407	10624	+	1218	Phage portal protein
15	10621	10944	+	324	Phage tail fiber
16	10948	11580	+	633	Phage capsid and scaffold
17	11598	12974	+	1377	Phage capsid family
18	13034	13546	+	513	Head completion protein
19	13546	14313	+	768	Tail completion protein
20	14317	14802	+	486	Tail tube terminator protein
21	14829	16238	+	1410	Phage major tail protein
22	16258	17142	+	885	Minor tail protein
23	17139	17543	+	405	hypothetical protein
24	17605	17973	+	369	hypothetical protein
25	18054	21761	+	3708	Phage tail fiber
26	21870	22484	+	615	Distal tail protein
27	22481	25330	+	2850	Phage tail fiber
28	25331	27388	+	2058	Probable central straight fiber
29	27394	27816	+	423	L-shaped tail fiber protein p132
30	27816	30299	+	2484	tail fiber protein
31	30422	30691	+	270	hypothetical protein
32	30958	31215	-	258	hypothetical protein
33	31193	31639	-	447	dUTPase
34	31636	32511	-	876	Phage endonuclease
35	32511	32993	-	483	Protein D14
36	32997	34835	-	1839	Exonuclease subunit 2
37	34816	35793	-	978	Exonuclease subunit 1
38	35833	36606	-	774	ssDNA-binding protein
39	36599	36961	-	363	hypothetical protein
40	37102	38454	-	1353	Type III restriction enzyme
41	38451	38948	-	498	hypothetical protein
42	38941	41508	-	2568	DNA polymerase family A
43	41571	42461	-	891	DNA primase
44	42458	43981	-	1524	ATP-dependent helicase 41
45	44013	44780	-	768	transcription factor D5
46	44773	45552	-	780	DNA ligase 2
47	45755	46726	-	972	NAD-dependent DNA ligase adenylation domain
48	46815	47123	-	309	hypothetical protein
49	47174	47470	-	297	hypothetical protein
50	47507	47917	-	411	hypothetical protein
51	48025	48261	-	237	hypothetical protein
52	48254	48958	-	705	D2 protein
53	49027	49260	-	234	hypothetical protein
54	49244	52132	-	2889	Putative replication origin binding protein
55	52650	53045	-	396	hypothetical protein
56	53055	53483	-	429	hypothetical protein
57	53486	54001	-	516	hypothetical protein
58	53979	54164	-	186	hypothetical protein
59	54145	54312	-	168	hypothetical protein
60	54305	55120	-	816	Sir2 family
61	55120	55272	-	153	hypothetical protein
62	55283	55486	-	204	hypothetical protein
63	55496	55777	-	282	hypothetical protein
64	55876	57750	-	1875	Anaerobic ribonucleoside-triphosphate reductase
65	58103	58855	+	753	PhoH-like protein
66	58857	59099	+	243	hypothetical protein
67	59163	61556	+	2394	Ribonucleotide reductase of class Ia(aerobic)
68	61658	62173	+	516	Phage-associated homing endonuclease
69	62182	63327	+	1146	Ribonucleotide reductase of class Ia (aerobic)
70	63327	63854	+	528	Dihydrofolate reductase
71	63854	64708	+	855	Thymidylate synthase
72	64712	65065	+	354	hypothetical protein
73	65164	65742	+	579	hypothetical protein
74	65745	66014	+	270	hypothetical protein
75	66014	66490	+	477	RNase H
76	66567	66845	+	279	hypothetical protein
77	66929	67444	+	516	hypothetical protein
78	67506	67721	+	216	Phage tail length tape-measure protein
79	67763	67975	+	213	hypothetical protein
80	68006	68707	+	702	Metallopeptidase
81	68778	68960	+	183	hypothetical protein
82	69014	69652	+	639	Phage tail fiber protein
83	70096	70413	+	318	HNH endonuclease
84	70419	70868	+	450	Cell Wall Hydrolase
85	70937	71107	+	171	hypothetical protein
86	71107	71550	+	444	hypothetical protein
87	72448	72522	+	75	tRNA-Arg-TCT
88	72549	72749	+	201	hypothetical protein
89	72761	73705	+	945	SPFH domain / Band 7 family
90	73927	75033	+	1107	AAA domain
91	75035	75712	+	678	Nicotinamide mononucleotide transporter
92	75819	76115	+	297	hypothetical protein
93	76184	76702	+	519	hypothetical protein
94	76822	76899	+	78	tRNA-Met-CAT
95	76919	77107	+	189	hypothetical protein
96	77116	77301	+	186	hypothetical protein
97	77303	77641	+	339	hypothetical protein
98	77650	77726	+	77	tRNA-Leu-TAA
99	77812	78084	+	273	hypothetical protein
100	78159	78449	+	291	hypothetical protein
101	78580	78667	+	88	tRNA-Try-GTA
102	78685	79176	+	492	hypothetical protein
103	79167	79243	+	77	tRNA-Glu-TTC
104	79255	79328	+	74	tRNA-Trp-CCA
105	79335	79409	+	75	tRNA-Phe-GAA
106	79362	79700	+	339	hypothetical protein
107	79751	79975	+	225	hypothetical protein
108	79972	80163	+	192	hypothetical protein
109	80150	80225	+	76	tRNA-Cys-GCA
110	80378	80463	+	86	tRNA-Asn-GTT
111	80491	80676	+	186	hypothetical protein
112	80686	80762	+	77	tRNA-Asp-GTC
113	80769	80844	+	76	tRNA-Lys-CTT
114	81043	81116	+	74	tRNA-Gly-GCC
115	81594	81671	+	78	tRNA-Pro-TGG
116	81678	81756	+	79	tRNA-Met-CAT
117	81777	81941	+	165	hypothetical protein
118	81944	82022	+	79	tRNA-Lys-TTT
119	82040	82357	+	318	hypothetical protein
120	82357	82500	+	144	hypothetical protein
121	82491	82564	+	74	tRNA-Val-TAC
122	82590	82943	+	354	hypothetical protein
123	83299	83377	+	79	tRNA-Pseudo-TGC
124	83383	83458	+	76	tRNA-Ala-TGC
125	83478	83696	+	219	hypothetical protein
126	83704	83784	+	81	tRNA-Leu-TAG
127	83801	83977	+	177	hypothetical protein
128	84073	84315	+	243	hypothetical protein
129	84770	84846	+	77	tRNA-His-GTG
130	84853	84927	+	75	tRNA-Arg-ACG
131	84952	85152	+	201	hypothetical protein
132	85161	85236	+	76	tRNA-Gln-CTG
133	85243	85321	+	79	tRNA-Gln-TTG
134	85329	85404	+	76	tRNA-Pseudo-TCC
135	85422	85643	+	222	hypothetical protein
136	85636	85800	+	165	hypothetical protein
137	85811	85885	+	75	tRNA-Thr-TGT
138	85960	86253	+	294	hypothetical protein
139	86255	86330	+	76	tRNA-Ile-GAT
140	86596	86964	+	369	Glycine radical
141	87184	87345	+	162	hypothetical protein
142	87410	87595	+	186	hypothetical protein
143	87655	88008	+	354	hypothetical protein
144	88085	88366	+	282	hypothetical protein
145	88353	88658	+	306	hypothetical protein
146	88651	89070	+	420	hypothetical protein
147	89024	89320	+	297	hypothetical protein
148	89317	89601	+	285	hypothetical protein
149	89718	90059	+	342	hypothetical protein
150	90212	90892	+	681	hypothetical protein
151	90889	91332	+	444	Spanin, inner membrane subunit
152	91616	92368	+	753	dNMP kinase
153	92381	92980	+	600	Capsid assembly protease C
154	93137	93793	+	657	Bacteriophage T holin
155	93790	94203	+	414	endolysin
156	94280	94696	+	417	hypothetical protein
157	94772	95182	+	411	hypothetical protein
158	95175	95465	+	291	Thioredoxin
159	95567	96430	+	864	Calcineurin-like phosphoesterase
160	96430	96729	+	300	hypothetical protein
161	96729	96935	+	207	hypothetical protein
162	96935	97525	+	591	Phosphoesterase
163	97687	98118	+	432	hypothetical protein
164	98179	98448	+	270	hypothetical protein
165	98448	98822	+	375	hypothetical protein
166	98822	99103	+	282	hypothetical protein
167	99100	99345	+	246	hypothetical protein
168	99335	99667	+	333	hypothetical protein
169	99768	99968	+	201	hypothetical protein
170	99965	100432	+	468	hypothetical protein
171	100407	100757	+	351	Phage capsid and scaffold
172	100738	101190	+	453	hypothetical protein
173	101246	101449	+	204	hypothetical protein
174	101451	101969	+	519	Endonuclease
175	102180	102413	+	234	hypothetical protein
176	102413	102598	+	186	hypothetical protein
177	102598	103209	+	612	hypothetical protein
178	103209	103568	+	360	hypothetical protein
179	103565	104296	+	732	hypothetical protein
180	105908	106102	-	195	hypothetical protein
181	106099	106236	-	138	hypothetical protein
182	106233	106445	-	213	hypothetical protein
183	106442	106786	-	345	hypothetical protein
184	106773	106913	-	141	hypothetical protein
185	106910	107122	-	213	hypothetical protein
186	107125	107274	-	150	hypothetical protein
187	107323	107514	-	192	hypothetical protein
188	107669	108664	-	996	hypothetical protein
189	109804	110013	+	210	hypothetical protein
190	110244	110495	+	252	Uncharacterized 9.2 kDa protein
191	110751	111167	+	417	Protein A2-A3

## Sheet: Sheet3
Tables S3 List of Salmonella phage GRNsp51 annotated ORFs, gene products and predicted functions
ORFs	Start (nt)	Stop (nt)	Strand	Length (bp)	Predicted function
1	3	839	-	837	Salmonella phage P22 tail-spike
2	1043	1264	-	222	hypothetical protein
3	1257	1427	-	171	hypothetical protein
4	1518	1868	-	351	Peptidase M15
5	1861	2157	-	297	Head fiber protein
6	2173	2514	-	342	Head fiber protein
7	2603	4501	-	1899	Terminase, large subunit
8	4501	4800	-	300	Terminase, small subunit gp18
9	4787	4981	-	195	Phage holin T7 family, holin superfamily II
10	4990	5949	-	960	Phage non-contractile tail fiber protein Gp17
11	5949	9761	-	3813	Peptidoglycan transglycosylase gp16
12	9828	12764	-	2937	Peptidoglycan hydrolase gp36
13	12765	13484	-	720	Internal virion protein gp14
14	13485	15896	-	2412	Tail tubular protein gp12
15	15896	16636	-	741	Phage non-contractile tail tubular protein Gp11
16	16692	17894	-	1203	Phage major capsid protein Gp10A
17	17907	18215	-	309	Uncharacterized HNH endonuclease L245
18	18444	19346	-	903	Capsid assembly scaffolding protein Gp9
19	19350	20897	-	1548	head-to-tail connector protein Gp8
20	20899	21108	-	210	hypothetical protein
21	21118	21579	-	462	hypothetical protein
22	21715	21912	-	198	hypothetical protein
23	21902	22849	-	948	DNA ligase OB-like domain
24	22849	23298	-	450	Phage nucleotide kinase Gp1.7
25	23399	24406	-	1008	Phage phosphoesterase
26	24399	24809	-	411	Recombination endonuclease VII
27	24794	25825	-	1032	Exodeoxyribonuclease
28	26109	26477	-	369	hypothetical protein
29	26583	26801	-	219	hypothetical protein
30	26819	27628	-	810	hypothetical protein
31	27708	28079	-	372	hypothetical protein
32	28298	30844	-	2547	DNA polymerase family A
33	31208	31414	-	207	hypothetical protein
34	31401	32093	-	693	hypothetical protein
35	32249	34228	-	1980	Phage primase/helicase protein Gp4A
36	34684	37308	-	2625	DNA-dependent RNA polymerase
37	37383	38267	-	885	hypothetical protein
38	38555	38674	-	120	hypothetical protein
39	38675	39025	-	351	Phage protein Ocr (Gp0.3)
40	39176	39385	-	210	hypothetical protein
41	39378	39557	-	180	hypothetical protein
42	40822	40965	-	144	hypothetical protein
43	40973	42487	-	1515	Phage tail fibers
44	42571	43392	-	822	Salmonella phage P22 tail-spike

## Sheet: Sheet4
Table S4 AMR in 80 Salmonella isolates
Antimicrobial	No. of resistant isolates (%)
TE	42 (52.5%)
FON	30 (37.5%)
C	30 (37.5%)
SF	80 (100%)
S	76 (95%)
K	49 (61.3%)
CN	43 (53.8%)
AMC	4 (5%)
AMP	55 (68.8%)
FOX	2 (2.5%)
CRO	32 (40%)
NA	54 (67.5%)
CIP	53 (66.3%)
